# Supplementary material for: Additive Manufactured FeCrNi Medium Entropy Alloy Lattice Structure with Excellent Dynamic Mechanical Properties
Source: Materials (Basel). 2025 May 8;18(10):2173. doi: 10.3390/ma18102173 (PMC12113326; doi:10.3390/ma18102173)
Supplement: Supplementary file 1 [file materials-18-02173-s001.zip]

Archive with 1 entries (1 files):
- materials-3606716-supplementary.pdf
